# Supplementary material for: Physiology, Heavy Metal Resistance, and Genome Analysis of Two Cupriavidus gilardii Strains Isolated from the Naica Mine (Mexico)
Source: Microorganisms. 2025 Apr 2;13(4):809. doi: 10.3390/microorganisms13040809 (PMC12029693; doi:10.3390/microorganisms13040809)
Supplement: Supplementary file 1 [file microorganisms-13-00809-s001.zip]

Archive with 2 entries (2 files):
- microorganisms-3527095-supplementary Figure S1-S8.pdf
- Revised_tables_S1-S6-proofread.xlsx
