# Supplementary material for: Physiology, Heavy Metal Resistance, and Genome Analysis of Two Cupriavidus gilardii Strains Isolated from the Naica Mine (Mexico)
Source: Microorganisms. 2025 Apr 2;13(4):809. doi: 10.3390/microorganisms13040809 (PMC12029693; doi:10.3390/microorganisms13040809)
Supplement: Supplementary file 1 [file microorganisms-13-00809-s001.zip › Revised_tables_S1-S6-proofread.xlsx]

## Sheet: Table S1
	Table S1. Genome structure comparison between NOV2-1, OV2-1, and other C. gilardii strains.
	Strain	Genome size (Mb)	Level	Chromosome number	Plasmid number	% GC	Genes	Protein coding	Isolation source	Bioproject
	CR3	5.579	Complete	2	0	67.5	5133	4622	Asphalt deposits	PRJNA183450
	CCUG 38401(a)	5.792	Contig	N/A	N/A	67.5	5342	5170	Whirlpool	PRJNA563568
	FDAARGOS 639(b)	5.76	Complete	2	1	67.5	5208	5050	Human clinical isolate	PRJNA231221
	W2-2	5.596	Contig	N/A	N/A	68	4886	4763	Pond water	PRJNA560414
	USM5	5.536	Contig	N/A	N/A	67	4943	4822	Rhizosphere of wheat	PRJNA635988
	QJ1	5.836	Complete	2	1	67.5	5347	5199	Cell from whole organism	PRJNA846986
	J11	4.879	Scaffold	N/A	N/A	67	4474	4287	Missing	PRJNA202325
	OV2-1	5.646	Complete	2	0	67.5	5011	4095	Mineral crust from the Naica mine (-290 m)	PRJNA757420
	NOV2-1	5.678	Complete	2	0	67.5	5024	4064
	(a) Type strain (b) Reference genome

## Sheet: Table S2
Table S2. Strains and isolates used in comparative genomic analyses.
Organism name	Strain/Isolate	Genome size (Mb)	BioProject ID
Burkholderia cepacia	BC16	8.36687	PRJNA561256
Burkholderia cepacia ATCC 25416	UCB 717	8.60595	PRJNA298860
Burkholderia gladioli	ATCC 10248	8.89946	PRJNA238809
Burkholderia gladioli	3723STDY6437373	8.4089	PRJEB6927
Cupriavidus agavae	ASC-9842	5.79102	PRJNA519260
Cupriavidus alkaliphilus	ASC-869	6.16145	PRJNA547270
Cupriavidus alkaliphilus	ASC-732	6.12505	PRJEB14989
Cupriavidus basilensis	KF708	7.82608	PRJDB3353
Cupriavidus basilensis	DSM 11853	8.94261	PRJNA563568
Cupriavidus basilensis OR16	OR16	8.54622	PRJNA79047
Cupriavidus campinensis	S14E4C	6.32265	PRJNA543821
Cupriavidus cauae	MKL-01	5.74	PRJNA564702
Cupriavidus gilardii	W2-2	5.59558	PRJNA560414
Cupriavidus gilardii	CCUG 38401	5.79209	PRJNA563568
Cupriavidus gilardii	USM5	5.5359	PRJNA635988
Cupriavidus gilardii	FDAARGOS_639	5.76001	PRJNA231221
Cupriavidus gilardii	ATCC 700815	5.76132	PRJNA622446
Cupriavidus gilardii	Marseille CSURQ4897	5.33542	PRJNA716171
Cupriavidus gilardii CR3	CR3	5.57874	PRJNA183450
Cupriavidus gilardii J11	J11	4.87933	PRJNA202325
Cupriavidus lacunae	S23	9.19552	PRJNA475538
Cupriavidus malaysiensis	USMAA1020	7.94945	PRJNA348156
Cupriavidus metallidurans	NDB4MOL1	6.90111	PRJEB20989
Cupriavidus metallidurans CH34	CH34	6.91335	PRJNA250
Cupriavidus nantongensis	X1	7.13642	PRJNA315593
Cupriavidus necator H16	H16	7.41668	PRJNA13603
Cupriavidus necator H16	H16	7.41456	PRJNA531660
Cupriavidus necator N-1	N-1	8.48086	PRJNA67893
Cupriavidus neocaledonicus	STM6070	6.77177	PRJNA165313
Cupriavidus neocaledonicus	Before Cupriavidus taiwanensis STM 6160; now C. neocaledonicus CBM2607	7.02389	PRJEB23670
Cupriavidus oxalaticus	X32	7.96874	PRJNA525272
Cupriavidus oxalaticus	T2	7.29685	PRJNA488920
Cupriavidus oxalaticus NBRC 13593	NBRC 13593	6.64496	PRJDB1346
Cupriavidus pauculus	UM1	7.40282	PRJNA422679
Cupriavidus pauculus	FDAARGOS_614	6.17783	PRJNA231221
Cupriavidus pauculus	FDAARGOS_664	7.06413	PRJNA231221
Cupriavidus pauculus	CCUG 12507	6.41561	PRJNA563568
Cupriavidus pinatubonensis JMP134	JMP134	7.25529	PRJNA10646
Cupriavidus plantarum	MA2-19b	6.43375	PRJNA547271
Cupriavidus sp. HPC(L)	HPC(L)	5.49256	PRJNA171719
Cupriavidus sp. ISTL7	ISTL7	5.57857	PRJNA662720
Cupriavidus taiwanensis	Cupriavidus sp. LMG 19464	5.95483	PRJEB23670
Cupriavidus taiwanensis	Cupriavidus taiwanensis SWF 65033	6.76748	PRJEB23670
Cupriavidus taiwanensis	Cupriavidus taiwanensis STM 3679	7.0096	PRJEB23670
Cupriavidus taiwanensis LMG 19424	LMG 19424	6.47652	PRJNA15733
Ralstonia solanacearum	IBSBF1503	5.53025	PRJNA297402
Ralstonia solanacearum K60	K60	5.77066	PRJNA381968

## Sheet: Table S3
Table S3. Average percentage nucleotide identity (ANI) between pairs of Cupriavidus genomes.
Genomes	1	2	3	4	5	6	7	8	9	10	11	12	13	14	15	16	17	18	19	20	21	22	23	24	25	26	27	28	29	30	31	32	33	34	35	36	37	38	39	40	41	42	43	44
1) Burkholderia cepacia ATCC 25416	1	0.753849	0.750559	0.806013	0.753986	0.759625	0.746475	0.75595	0.75982	0.756418	0.749963	0.754474	0.749536	0.752674	0.75021	0.747242	0.755087	0.756178	0.759382	0.80672	0.758994	0.754202	0.761213	0.753096	0.754433	0.760729	0.749033	0.752336	0.754702	0.759432	0.761958	0.753309	0.755955	0.754587	0.976316	0.754657	0.754706	0.752253	0.750349	0.751416	0.751749	0.752525	0.757995	0.755933
2) Ralstonia solanacearum K60	0.756692	1	0.774159	0.760634	0.782914	0.787958	0.778295	0.787341	0.787159	0.786539	0.779903	0.784494	0.77347	0.77749	0.786494	0.775749	0.786742	0.787069	0.787559	0.760187	0.787572	0.959396	0.791101	0.78677	0.785567	0.791602	0.771209	0.772967	0.786997	0.787473	0.791315	0.784424	0.788945	0.785627	0.757653	0.788403	0.787166	0.78411	0.775903	0.78574	0.779455	0.774418	0.786418	0.786286
3) Cupriavidus metallidurans NDB4MOL1	0.747716	0.77071	1	0.751084	0.84048	0.796246	0.796552	0.803498	0.795504	0.800976	0.821613	0.801258	0.964381	0.796305	0.801324	0.786346	0.800768	0.801409	0.793418	0.750692	0.795287	0.769589	0.796747	0.801022	0.800665	0.798652	0.823365	0.799254	0.801536	0.794951	0.796527	0.800936	0.800112	0.80219	0.748918	0.803513	0.808111	0.792209	0.82548	0.80033	0.787555	0.802051	0.794184	0.801641
4) Burkholderia gladioli 3723STDY6437373	0.806023	0.756174	0.753231	1	0.756586	0.763797	0.754247	0.760467	0.76283	0.761029	0.756627	0.758762	0.75302	0.753544	0.757204	0.752103	0.759509	0.760429	0.762828	0.977064	0.763167	0.757089	0.765167	0.757956	0.759783	0.76497	0.751341	0.751001	0.75895	0.762824	0.765554	0.758429	0.763186	0.758519	0.806296	0.759282	0.759836	0.760899	0.75173	0.757681	0.756495	0.752482	0.762411	0.760624
5) Cupriavidus pauculus FDAARGOS_614	0.755626	0.78331	0.842525	0.759763	1	0.806857	0.804693	0.817513	0.806798	0.817756	0.838286	0.817117	0.833259	0.806679	0.816971	0.8009	0.818506	0.818482	0.806683	0.758699	0.806408	0.783709	0.80916	0.818278	0.815854	0.809572	0.840508	0.809956	0.817878	0.806815	0.80895	0.816915	0.817957	0.818056	0.755847	0.820644	0.82429	0.807577	0.863431	0.817744	0.79822	0.812803	0.804284	0.818208
6) Cupriavidus gilardii CCUG 38401	0.759443	0.784493	0.798317	0.764659	0.806018	1	0.807887	0.81915	0.983667	0.813512	0.811195	0.812361	0.805658	0.800646	0.810959	0.802826	0.812284	0.812628	0.982858	0.764893	0.997483	0.784417	0.910252	0.811653	0.812066	0.912729	0.800912	0.795669	0.813409	0.983076	0.943251	0.814055	0.819978	0.813644	0.759437	0.820994	0.82315	0.808524	0.798412	0.81167	0.827245	0.800085	0.905302	0.814455
7) Cupriavidus basilensis DSM 11853	0.747714	0.776695	0.796954	0.753247	0.80288	0.807667	1	0.810361	0.805122	0.808533	0.80371	0.808085	0.795562	0.798045	0.809179	0.911959	0.809926	0.810245	0.802686	0.752918	0.80492	0.775785	0.807184	0.809953	0.808202	0.80799	0.792998	0.78696	0.808789	0.803842	0.805526	0.806309	0.84458	0.809103	0.748298	0.812146	0.817246	0.804659	0.792797	0.80975	0.793128	0.789724	0.804188	0.807665
8) Cupriavidus oxalaticus T2	0.755187	0.784828	0.803872	0.760714	0.814952	0.817355	0.810454	1	0.816571	0.863931	0.819088	0.863761	0.802275	0.824654	0.867032	0.806129	0.864452	0.865412	0.810363	0.761236	0.816321	0.785504	0.815671	0.864874	0.930538	0.820556	0.806307	0.800098	0.865126	0.811892	0.812915	0.863401	0.820969	0.985432	0.755531	0.868844	0.868372	0.811681	0.807349	0.868238	0.80151	0.802947	0.815229	0.864486
9) Cupriavidus gilardii FDAARGOS_639	0.763069	0.786445	0.798773	0.765622	0.807864	0.985098	0.807138	0.820449	1	0.815078	0.812577	0.814471	0.799529	0.802318	0.813132	0.803573	0.814463	0.814403	0.984224	0.766296	0.985349	0.786647	0.910824	0.813161	0.813224	0.914668	0.802764	0.797332	0.815577	0.984544	0.944977	0.814561	0.820238	0.814164	0.762986	0.823439	0.823211	0.811693	0.800397	0.813619	0.829422	0.801169	0.906087	0.815468
10) Cupriavidus taiwanensis STM 3679	0.75984	0.788123	0.802848	0.763886	0.816733	0.813566	0.809468	0.866876	0.812671	1	0.814672	0.930616	0.802791	0.827433	0.881066	0.809139	0.935165	0.934633	0.81256	0.763777	0.812894	0.787677	0.817114	0.883616	0.865482	0.817167	0.80406	0.800599	0.927499	0.812496	0.817388	0.936661	0.824858	0.867696	0.759169	0.920385	0.929251	0.816631	0.807696	0.880397	0.804772	0.804185	0.811737	0.938039
11) Cupriavidus campinensis S14E4C	0.750281	0.778553	0.8221	0.756231	0.836783	0.810713	0.804171	0.820012	0.810154	0.813695	1	0.813084	0.81904	0.803422	0.814041	0.799327	0.814312	0.813937	0.802352	0.756533	0.809246	0.778855	0.805302	0.813805	0.812917	0.81539	0.817158	0.805913	0.813792	0.804221	0.804831	0.812873	0.816669	0.814608	0.75039	0.822438	0.825029	0.803753	0.823917	0.814138	0.795113	0.810807	0.80949	0.813587
12) Cupriavidus taiwanensis LMG 19424	0.755684	0.785185	0.80273	0.760397	0.817197	0.81384	0.810757	0.867898	0.813662	0.932174	0.815745	1	0.802708	0.82535	0.883006	0.809161	0.929053	0.928096	0.813553	0.75983	0.813379	0.785582	0.818416	0.885112	0.867146	0.818883	0.803649	0.801297	0.932351	0.813409	0.817389	0.936816	0.82342	0.867769	0.756581	0.922075	0.92893	0.815863	0.808872	0.883795	0.806159	0.805904	0.813004	0.938712
13) Cupriavidus metallidurans CH34	0.75091	0.771459	0.964874	0.753924	0.835431	0.805767	0.798349	0.803696	0.798738	0.800721	0.820026	0.801129	1	0.7981	0.800174	0.787694	0.801192	0.801737	0.795909	0.754997	0.7974	0.77059	0.800058	0.803084	0.80099	0.801485	0.830394	0.802821	0.801254	0.797147	0.798269	0.800204	0.801845	0.803224	0.751487	0.804921	0.807142	0.792993	0.824701	0.801	0.788034	0.802983	0.796336	0.801913
14) Cupriavidus pinatubonensis JMP134	0.755402	0.776759	0.79832	0.756658	0.80626	0.799977	0.798707	0.825833	0.798929	0.827104	0.803856	0.823332	0.797587	1	0.824642	0.795677	0.823346	0.822988	0.799597	0.756706	0.799483	0.775858	0.803505	0.826213	0.827181	0.803541	0.796506	0.796449	0.823161	0.799595	0.802316	0.823995	0.80998	0.82553	0.756223	0.824263	0.824738	0.800318	0.799755	0.82309	0.791906	0.799038	0.798987	0.825375
15) Cupriavidus necator N-1	0.751322	0.782762	0.800698	0.757892	0.814618	0.807898	0.808018	0.864776	0.807849	0.876116	0.812515	0.876858	0.798768	0.821746	1	0.805896	0.880022	0.880536	0.807845	0.757449	0.807172	0.782034	0.811576	0.90942	0.863758	0.811806	0.801197	0.797618	0.877274	0.807863	0.810873	0.875079	0.820216	0.866925	0.751843	0.884058	0.878947	0.810983	0.806948	0.946282	0.798295	0.800666	0.808125	0.875809
16) Cupriavidus basilensis OR16	0.7439	0.771976	0.784687	0.749591	0.796674	0.798526	0.909828	0.805029	0.798053	0.804519	0.795985	0.803956	0.784575	0.79251	0.804652	1	0.805413	0.805826	0.798305	0.748696	0.797999	0.772123	0.802016	0.805828	0.803469	0.802109	0.78664	0.783635	0.804115	0.798226	0.800739	0.804242	0.841958	0.805118	0.743038	0.806269	0.805967	0.801812	0.788756	0.804544	0.791578	0.785932	0.797155	0.804339
17) Cupriavidus alkaliphilus ASC-869	0.756558	0.784865	0.802425	0.762642	0.818431	0.814184	0.811702	0.868018	0.813329	0.936408	0.81583	0.92883	0.80234	0.824473	0.885778	0.809684	1	0.980585	0.812796	0.762331	0.81357	0.785037	0.817736	0.888479	0.866833	0.81775	0.804689	0.802193	0.939837	0.812773	0.816208	0.937117	0.826661	0.868165	0.75627	0.92585	0.940363	0.816471	0.808238	0.885729	0.806759	0.805315	0.811452	0.937357
18) Cupriavidus alkaliphilus ASC-732	0.756734	0.783936	0.803101	0.7605	0.81865	0.813279	0.811445	0.86864	0.812495	0.936166	0.815423	0.927733	0.802474	0.824263	0.885937	0.80947	0.981123	1	0.812159	0.760959	0.812437	0.784294	0.817279	0.888492	0.86715	0.817225	0.804058	0.800411	0.938874	0.812091	0.815851	0.936788	0.827422	0.868899	0.756557	0.925759	0.940185	0.815578	0.809849	0.885136	0.804536	0.804681	0.811017	0.936849
19) OV21	0.76055	0.786674	0.796711	0.765975	0.806816	0.983414	0.803953	0.814495	0.983975	0.814501	0.805805	0.813243	0.796511	0.802973	0.812497	0.803086	0.813326	0.813473	1	0.766556	0.983538	0.786507	0.911948	0.812743	0.812769	0.912139	0.7998	0.796814	0.814764	0.999955	0.944752	0.813882	0.818149	0.814218	0.759422	0.817857	0.816782	0.809845	0.799335	0.813069	0.828789	0.80138	0.904335	0.814749
20) Burkholderia gladioli ATCC 10248	0.807296	0.754465	0.754216	0.973848	0.755847	0.76454	0.753784	0.759305	0.763841	0.761336	0.757181	0.758664	0.753584	0.753801	0.757321	0.752712	0.760118	0.760736	0.763415	1	0.76363	0.755369	0.765284	0.756842	0.758475	0.76507	0.752442	0.751116	0.759616	0.762948	0.765751	0.759326	0.763152	0.757892	0.806212	0.758882	0.759693	0.761293	0.751678	0.756187	0.755394	0.752376	0.762126	0.76135
21) Cupriavidus gilardii CR3	0.760701	0.786482	0.798012	0.764733	0.806479	0.99831	0.806311	0.819877	0.985777	0.814803	0.810926	0.813028	0.798285	0.80245	0.812422	0.80333	0.813395	0.813267	0.984494	0.765178	1	0.785805	0.910291	0.813277	0.812768	0.914998	0.80022	0.7965	0.814401	0.984812	0.943911	0.813995	0.818428	0.813594	0.761531	0.820772	0.820874	0.810205	0.7995	0.813886	0.828813	0.80076	0.906232	0.815134
22) Ralstonia solanacearum IBSBF1503	0.757082	0.957996	0.772882	0.759264	0.783361	0.786494	0.777149	0.78747	0.786734	0.786362	0.779642	0.785538	0.772913	0.776854	0.785422	0.776903	0.784599	0.78599	0.786101	0.758987	0.786917	1	0.788266	0.785927	0.785375	0.789864	0.771716	0.773163	0.785495	0.786132	0.790161	0.783565	0.788294	0.786679	0.757308	0.787101	0.78584	0.785651	0.776386	0.784885	0.779506	0.774945	0.785731	0.785452
23) Cupriavidus gilardii W2-2	0.76273	0.787814	0.798943	0.766354	0.809723	0.912017	0.809131	0.818088	0.91204	0.818779	0.806699	0.818488	0.799134	0.805238	0.815782	0.806257	0.818433	0.81874	0.912057	0.767543	0.911174	0.786291	1	0.816746	0.817277	0.985318	0.79948	0.798674	0.81918	0.912039	0.912181	0.818934	0.821598	0.819076	0.762173	0.821151	0.819668	0.812592	0.801158	0.817093	0.830577	0.802376	0.90571	0.819298
24) Cupriavidus lacunae S23	0.75213	0.78082	0.799914	0.756664	0.813314	0.807876	0.807595	0.862257	0.80765	0.877687	0.811751	0.879162	0.799676	0.822821	0.907915	0.805686	0.881355	0.881472	0.80771	0.756734	0.807502	0.781082	0.81182	1	0.859453	0.811868	0.800128	0.796596	0.879235	0.807713	0.810667	0.876978	0.817943	0.863193	0.752129	0.884918	0.881937	0.810166	0.805443	0.904969	0.799805	0.799361	0.80787	0.877582
25) Cupriavidus oxalaticus X32	0.755268	0.781853	0.801472	0.759033	0.814105	0.810505	0.807597	0.930776	0.809656	0.862976	0.811738	0.863455	0.800623	0.825922	0.865552	0.804963	0.863666	0.86359	0.81	0.759607	0.80952	0.782225	0.813494	0.862595	1	0.813428	0.802367	0.799078	0.864907	0.810011	0.813437	0.864141	0.819385	0.930606	0.755505	0.864676	0.863805	0.812209	0.806975	0.867712	0.799504	0.802279	0.809132	0.865439
26) Cupriavidus cauae MKL-01	0.760357	0.787236	0.801342	0.763747	0.808543	0.912619	0.809018	0.824373	0.914291	0.817301	0.81499	0.817511	0.800693	0.80505	0.816145	0.806094	0.816884	0.817261	0.911852	0.764516	0.914196	0.786488	0.984104	0.817279	0.816916	1	0.802136	0.798629	0.818651	0.912513	0.910876	0.818491	0.821113	0.818812	0.760127	0.826284	0.826532	0.813565	0.800641	0.817274	0.831452	0.801809	0.908342	0.818942
27) Cupriavidus pauculus CCUG 12507	0.749371	0.770544	0.824648	0.751717	0.840705	0.799837	0.793906	0.80607	0.800513	0.803078	0.818433	0.802583	0.828493	0.795801	0.801701	0.788307	0.803629	0.803789	0.796996	0.752267	0.798628	0.770427	0.798325	0.802299	0.802605	0.801539	1	0.799145	0.803635	0.798708	0.79965	0.802636	0.801087	0.804366	0.748	0.805852	0.806503	0.794383	0.835347	0.802199	0.789693	0.80158	0.79801	0.803497
28) Cupriavidus plantarum MA2-19b	0.751621	0.769755	0.799317	0.750824	0.807946	0.793609	0.786262	0.800263	0.793752	0.798791	0.805842	0.798636	0.801403	0.794776	0.798797	0.785801	0.799528	0.799782	0.793888	0.749766	0.793062	0.769751	0.795565	0.799012	0.798556	0.796482	0.798996	1	0.79868	0.793915	0.796415	0.798447	0.796886	0.801067	0.752136	0.801143	0.799958	0.791078	0.800419	0.798774	0.787113	0.873051	0.792504	0.798892
29) Cupriavidus taiwanensis SWF 65033	0.754988	0.784257	0.802051	0.760515	0.816907	0.813431	0.810338	0.868456	0.812413	0.928942	0.81476	0.931339	0.801145	0.824015	0.88246	0.809174	0.938787	0.938248	0.812652	0.759848	0.8128	0.783648	0.817044	0.885542	0.867482	0.817064	0.802328	0.799841	1	0.812719	0.816385	0.938691	0.824675	0.869733	0.755255	0.922875	0.941504	0.815718	0.808272	0.884077	0.803724	0.803541	0.812174	0.939443
30) NOV21	0.760957	0.785924	0.797042	0.765442	0.807316	0.982521	0.804992	0.81578	0.983573	0.814104	0.807325	0.813287	0.79675	0.80223	0.811951	0.803494	0.813244	0.812905	0.999707	0.765634	0.982828	0.784832	0.912179	0.812505	0.812999	0.912402	0.800548	0.796853	0.813958	1	0.944529	0.813318	0.81892	0.814487	0.76038	0.819813	0.816889	0.810418	0.799551	0.812917	0.828652	0.801089	0.904346	0.814399
31) Cupriavidus sp. HPC(L)	0.761214	0.786581	0.797481	0.764914	0.809303	0.944068	0.806186	0.815456	0.945013	0.816788	0.805771	0.815402	0.797832	0.803526	0.814358	0.805493	0.815623	0.815968	0.944503	0.765047	0.943567	0.786903	0.911603	0.815485	0.815875	0.911924	0.800386	0.798109	0.817351	0.944483	1	0.816834	0.821047	0.815859	0.761367	0.81683	0.817732	0.812121	0.800521	0.815954	0.828733	0.802782	0.905038	0.817014
32) Cupriavidus neocaledonicus STM6070	0.754672	0.783794	0.801054	0.759816	0.815937	0.813746	0.807817	0.866996	0.813261	0.93737	0.813578	0.935684	0.800203	0.824229	0.879974	0.80702	0.935854	0.935745	0.813014	0.758916	0.813345	0.783367	0.81714	0.883311	0.866729	0.817376	0.802849	0.79884	0.939191	0.813069	0.816172	1	0.822954	0.86803	0.754936	0.921997	0.936363	0.816292	0.807465	0.881827	0.804507	0.802769	0.812247	0.999868
33) Cupriavidus basilensis KF708	0.755549	0.784305	0.799021	0.761773	0.813794	0.814958	0.842664	0.819858	0.813633	0.820294	0.814616	0.81892	0.798687	0.807915	0.820193	0.842219	0.822869	0.823092	0.813316	0.762027	0.813501	0.784993	0.817573	0.819901	0.818677	0.818166	0.798239	0.796924	0.820133	0.813432	0.816175	0.819167	1	0.821127	0.75509	0.823834	0.823607	0.817422	0.803097	0.820138	0.805141	0.801552	0.812473	0.819669
34) Cupriavidus oxalaticus NBRC 13593	0.75432	0.782712	0.801691	0.759221	0.815966	0.8115	0.809668	0.98705	0.810617	0.866515	0.813926	0.865207	0.801314	0.826224	0.869199	0.806969	0.865815	0.866208	0.81015	0.760306	0.810294	0.783782	0.815247	0.867434	0.933156	0.815948	0.803585	0.802042	0.867735	0.810072	0.813103	0.866687	0.822077	1	0.754412	0.867009	0.86546	0.812244	0.80758	0.869946	0.802211	0.804169	0.80908	0.866956
35) Burkholderia cepacia BC16	0.976856	0.753372	0.751994	0.806664	0.754619	0.761604	0.749357	0.757508	0.760993	0.756363	0.751081	0.754644	0.750597	0.753934	0.751978	0.747557	0.754621	0.755569	0.760455	0.806767	0.76103	0.753435	0.761296	0.752736	0.755039	0.760754	0.750974	0.752493	0.75505	0.760523	0.764352	0.752919	0.75646	0.755552	1	0.755819	0.756394	0.75258	0.751145	0.753266	0.751575	0.753416	0.75944	0.755896
36) Cupriavidus taiwanensis LMG 19464	0.75695	0.785684	0.804752	0.761628	0.819672	0.821642	0.814372	0.871887	0.820954	0.921706	0.82296	0.921834	0.804476	0.824937	0.888817	0.810609	0.926246	0.925662	0.814597	0.761184	0.820018	0.784709	0.818025	0.891392	0.867623	0.824739	0.806078	0.802649	0.924192	0.815992	0.817095	0.923165	0.825885	0.86944	0.757477	1	0.927203	0.817114	0.809695	0.889238	0.806323	0.806091	0.82082	0.92349
37) Cupriavidus nantongensis X1	0.756771	0.786451	0.80945	0.763228	0.823527	0.824737	0.819178	0.870938	0.821841	0.929636	0.82656	0.928542	0.808169	0.825316	0.882501	0.810438	0.938642	0.938596	0.815116	0.763367	0.820561	0.785976	0.819473	0.886869	0.866749	0.82531	0.806737	0.802545	0.940486	0.81629	0.819125	0.936089	0.827215	0.867431	0.757461	0.925811	1	0.81855	0.809352	0.885524	0.806465	0.806588	0.821274	0.936334
38) Cupriavidus malaysiensis USMAA1020	0.754153	0.782881	0.792703	0.76157	0.803608	0.80625	0.805355	0.811861	0.80598	0.81366	0.803341	0.812802	0.792212	0.799715	0.812497	0.8043	0.813623	0.814004	0.806059	0.761364	0.805592	0.784025	0.809946	0.812338	0.812235	0.810269	0.793468	0.791904	0.813198	0.805995	0.809283	0.812473	0.819711	0.812279	0.754103	0.814927	0.815303	1	0.796848	0.813035	0.797813	0.793675	0.806175	0.813936
39) Cupriavidus pauculus strain UM1	0.749509	0.77413	0.825096	0.752214	0.860767	0.797767	0.793759	0.808168	0.797551	0.80695	0.823417	0.806356	0.824198	0.799088	0.807916	0.791422	0.806791	0.807785	0.797321	0.751759	0.797635	0.773472	0.798928	0.806906	0.807165	0.799389	0.834194	0.79992	0.807134	0.797344	0.799691	0.806714	0.805264	0.807616	0.749967	0.808881	0.808066	0.797423	1	0.807889	0.792204	0.803649	0.795865	0.80737
40) Cupriavidus necator H16	0.75233	0.782909	0.801392	0.759267	0.815279	0.812292	0.809543	0.870259	0.811255	0.878989	0.815423	0.880656	0.800606	0.823001	0.95022	0.808118	0.883243	0.883053	0.811466	0.757125	0.811723	0.78361	0.816106	0.910571	0.868839	0.81612	0.803299	0.799724	0.881873	0.81165	0.814893	0.879832	0.821542	0.87003	0.753231	0.886703	0.883515	0.812696	0.808376	1	0.802318	0.802023	0.811238	0.880826
41) Cupriavidus gilardii J11	0.75284	0.778949	0.789208	0.757513	0.799699	0.828388	0.796591	0.804697	0.828375	0.805928	0.796937	0.805898	0.788969	0.795044	0.802591	0.796598	0.806683	0.805851	0.828681	0.758237	0.829003	0.779244	0.83082	0.804369	0.80288	0.832714	0.790169	0.789234	0.805908	0.828655	0.83024	0.806027	0.80957	0.805373	0.753171	0.807627	0.807548	0.803193	0.793575	0.803997	1	0.791865	0.824697	0.806512
42) Cupriavidus pauculus FDAARGOS_664	0.75311	0.773316	0.802123	0.752805	0.810636	0.798512	0.788351	0.803599	0.797828	0.802904	0.809993	0.802357	0.801568	0.797546	0.801392	0.788019	0.803101	0.803171	0.797563	0.752487	0.797526	0.773789	0.801603	0.801086	0.801785	0.802038	0.800477	0.871701	0.801571	0.797511	0.800532	0.800797	0.802381	0.803506	0.753267	0.804846	0.804754	0.793839	0.802969	0.801085	0.789431	1	0.796681	0.802305
43) Cupriavidus gilardii USM5	0.758425	0.783092	0.795389	0.762582	0.804639	0.906153	0.804698	0.818399	0.905841	0.812869	0.810387	0.812683	0.795733	0.801143	0.810658	0.801411	0.812189	0.812049	0.903326	0.762418	0.905629	0.783747	0.904595	0.812062	0.811032	0.90906	0.797629	0.794824	0.812941	0.903981	0.904611	0.813415	0.815447	0.811983	0.757842	0.821866	0.821962	0.808249	0.796722	0.811584	0.824085	0.798163	1	0.813884
44) Cupriavidus neocaledonicus STM 6160	0.758032	0.784588	0.802919	0.763138	0.81694	0.813924	0.809555	0.868152	0.81256	0.937973	0.815138	0.937267	0.802474	0.826291	0.881223	0.808146	0.935929	0.935617	0.812351	0.762095	0.81318	0.784428	0.81684	0.883172	0.868617	0.817483	0.804207	0.801404	0.938963	0.812221	0.816388	0.999288	0.824131	0.868967	0.758229	0.921922	0.937059	0.816422	0.808487	0.882686	0.804521	0.804357	0.812738	1

## Sheet: Table S4
Table S4. Results of carbon source utilization, inhibition and resistance, and enzymatic activities tests of C. gilardii NOV2-1, C. gilardii OV2-1 and Cupriavidus reference strains.
Test	C. necator N-1	C. metallidurans CH34	C. taiwanensis LMG 19424	C. gilardii CCUG 38401	C. gilardii NOV2-1	C. gilardii OV2-1
Ala-Phe-Pro-Arylamidase	-	-	-	-	-	-
H2S Production	-	-	-	-	-	-
Beta-Glucosidase	-	-	-	-	-	-
L-Proline Arylamidase	+	+	+	+	+	+
Sucrose	-	-	-	-	-	-
L-Lactate alkalinization	+	+	+	+	+	+
Glycine Arylamidase	-	-	-	-	-	-
O/129 Resistance	-	-	-	-	-	-
Adonitol	-	-	-	-	-	-
Beta-N-Acetyl-Glucosaminidase	-	-	-	-	-	-
D-Maltose	-	-	-	-	-	-
Lipase	-	-	-	-	-	-
D-Tagatose	-	-	-	-	-	-
Alpha-Glucosidase	-	-	-	-	-	-
Ornithine Decarboxylase	-	-	-	-	-	-
Glu-Gly-Arg-Arylamidase	-	-	-	-	-	-
L-Pyrrolydonyl-Arylamidase	+	+	+	-	-	-
Glutamyl Arylamidase pNA	+	-	-	+	-	+
D-Manitol	-	-	-	-	-	-
Palatinose	-	-	-	-	-	-
D-Trehalose	-	-	-	-	-	-
Succinate alkalinization	+	+	+	+	+	+
Lysine decarboxylase	-	-	-	-	-	-
L-Malate assimilation	(-)	-	+	-	+	+
L-Arabitol	-	-	-	-	-	-
D-Glucose	-	-	-	-	-	-
D-Manose	-	-	-	-	-	-
Tyrosine Arylamidase	+	+	+	+	+	+
Citrate sodium	+	+	+	-	-	+
Beta-N-Acetyl-Galactosaminidase	-	-	-	-	-	-
L-Histidine assimilation	-	-	-	-	-	-
ELLMAN	+	+	+	+	-	-
D-Cellobiose	-	-	-	-	-	-
Gamma-Glutamyl-Transferase	(+)	-	+	-	-	-
Beta-Xylosidase	-	-	-	-	-	-
Urease	-	+	+	-	-	-
Malonate	-	-	-	-	-	-
Alpha-Glucosidase	-	-	-	-	-	-
Coumarate	-	-	-	-	-	-
L-Lactate assimilation	+	-	+	-	+	+
Beta-Galatosidase	-	-	-	-	-	-
Fermentation Glucose	-	-	-	-	-	-
Beta-Alanine Arylamidase pNA	-	-	-	-	-	-
D-Sorbitol	-	-	-	-	-	-
Phosphatase	-	-	-	-	-	-
Beta-Glucuronidase	-	-	-	-	-	-

## Sheet: Tabla S5
Table S5. HMR gene clusters detected in C. gilardii NOV2.1 and OV2.1.
Cluster/Metals*	Location/Locus tag/Gene	Locus tag	Gene product	Location in	Aminoacid
	C. metallidurans CH34	NOV2-1/OV2-1	(NCBI annotation)	NOV 2-1 and OV 2-1	identity
ars/ As-Cd-Cu-Pb-Zn-C-Se	Chr1/Rmet_0328/arsH	K6V71_09305 / K7A44_25200	arsenical resistance protein ArsH	Chr1	0.8661
	Chr1/Rmet_0329/arsC	K6V71_09300 / K7A44_25205	arsenate reductase (glutaredoxin)		0.8321
	Chr1/Rmet_0330/arsB	K6V71_09295 / K7A44_25210	ACR3 family arsenite efflux transporter		0.8746
	Chr1/Rmet_0333/arsR	K6V71_09290 / K7A44_25215	metalloregulator ArsR/SmtB family transcription factor		0.8532
czc / Co-Zn-Cd	pMOL30/Rmet_5975/czcJ	K6V71_25295/NA	hypothetical protein	Chr1	1
	pMOL30/Rmet_5976/czcE	K6V71_25300/NA	copper-binding periplasmic protein CzcE		1
	pMOL30/Rmet_5977/czcS	K6V71_25305/NA	sensor histidine kinase CzcS		0.9979
	pMOL30/Rmet_5978/czcR	K6V71_25310/NA	heavy metal homeostasis two-component system response regulator CzcR		0.9911
	pMOL30/Rmet_5979/czcD	K6V71_25315/NA	cation diffusion facilitator family transporter		0.9968
	pMOL30/Rmet_5980/czcA	K6V71_25320/NA	heavy metal efflux RND transporter CzcA		0.9981
	pMOL30/Rmet_5981/czcB	K6V71_25325/NA	heavy metal efflux RND transporter CzcB		1
	pMOL30/Rmet_5982/czcC	K6V71_25330/NA	heavy metal efflux RND transporter CzcC		0.9923
	pMOL30/Rmet_5983/czcI	K6V71_25335/NA	CDF family cobalt-zinc-cadmium transporter CzcI		1
	pMOL30/Rmet_5984/czcN	K6V71_25345/NA	heavy metal efflux RND transporter CzcN		0.9861
	pMOL30/Rmet_5985/czcM	K6V71_25350/NA	MgtC/SapB family protein		0.9934
cop 1/ Cu	Chr2/Rmet_5668/copD1	K6V71_18750/K7A44_15770	copper resistance protein D	Chr1	0.4918
	Chr2/Rmet_5669/copC1	K6V71_18745/K7A44_15775	copper homeostasis periplasmic binding protein CopC		0.7333
	Chr2/Rmet_5670/copB1	K6V71_18740/K7A44_15780	copper resistance protein B		0.632
	Rmet_5671/copA1	K6V71_18735/K7A44_15785	copper resistance system multicopper oxidase		0.791
	Rmet_5672/copR1	K6V71_18730/K7A44_15790	heavy metal response regulator transcription factor		0.8894
	Rmet_5673/copS1	K6V71_18725/K7A44_15795	heavy metal sensor histidine kinase		0.7056
sil/ Ag	pMOL30/Rmet_6134/silC	K6V71_00025/K7A44_00025	TolC family protein	Chr2	0.7379
	pMOL30/Rmet_6135/silB	K6V71_00020/K7A44_00020	efflux RND transporter periplasmic adaptor subunit		0.6796
	pMOL30/Rmet_6136/silA	K6V71_00015/K7A44_00015	efflux RND transporter permease subunit		0.8953
cop 2/ Cu-Ag-Cd-Ni-Zn-Co	pMOL30/Rmet_6110/copS1	K6V71_00095/K7A44_00095	heavy metal sensor histidine kinase	Chr2	0.7588
	pMOL30/Rmet_6111/copR1	K6V71_00090/K7A44_00090	heavy metal response regulator transcription factor		0.8628
	pMOL30/Rmet_6112/copA1	K6V71_00080/K7A44_00080	copper resistance system multicopper oxidase		0.8542
	pMOL30/Rmet_6113/copB1	K6V71_00075/K7A44_00075	copper resistance protein B		0.8406
	pMOL30/Rmet_6114/copC1	K6V71_00070/K7A44_00070	copper homeostasis periplasmic binding protein CopC		0.8476
	pMOL30/Rmet_6115/copD1	K6V71_00065/K7A44_00065	copper homeostasis membrane protein CopD		0.6898
	pMOL30/Rmet_6117/copJ	K6V71_00055/K7A44_00055	cytochrome c		0.6977
	pMOL30/Rmet_6118/copG	K6V71_00050/K7A44_00050	CopG family transcriptional regulator		0.6957
	pMOL30/Rmet_6119/copF	K6V71_00045/K7A44_00045	helix-turn-helix domain-containing protein		0.8179
cup/ Ag-Co-As-Pb-Se-Zn-Co-Cd	Chr1/Rmet_3521/betA2	K6V71_16740/K7A44_17790	GMC family oxidoreductase N-terminal domain-containing protein	Chr2	0.8352
	Chr1/Rmet_3522/pldB	K6V71_16745/K7A44_17785	lysophospholipase		0.6643
	Chr1/Rmet_3523/cupR	K6V71_16750/K7A44_17780	Cu(I)-responsive transcriptional regulator		0.7763
	Chr1/Rmet_3524/cupA	K6V71_16755/K7A44_17775	heavy metal translocating P-type ATPase		0.7555
	Chr1/Rmet_3525/copZ	K6V71_16760/K7A44_17770	heavy-metal-associated domain-containing protein		0.7143
mmf/ Zn-Pb-Cd-Co	Chr1/Rmet_2999/mmfA	K6V71_16175/K7A44_18355	PepSY domain-containing protein	Chr1	0.9286
	Chr1/Rmet_3000/mmfB	K6V71_16180/K7A44_18350	undecaprenyl-diphosphatase		0.7929
	Chr1/Rmet_3001/mmfC1	K6V71_16185/K7A44_18345	hypothetical protein		0.9115
	Chr1/Rmet_3002/mmfD	K6V71_16190/K7A44_18340	hypothetical protein		0.745
	Chr1/Rmet_3003/mmfC2	K6V71_16200/K7A44_18330	hypothetical protein		0.956
	Chr1/Rmet_3004/mmfR	K6V71_16205/K7A44_18325	response regulator transcription factor		0.9457
	Chr1/Rmet_3005/mmfS	K6V71_16210/K7A44_18320	two-component sensor histidine kinase		0.8984
	Chr1/Rmet_3006	K6V71_16215/K7A44_18315	EamA family transporter		0.9441
mer/ Hg-Cd-Zn	pMOL30/Rmet_6171/merR	K6V71_16135/K7A44_18395	Hg(II)-responsive transcriptional regulator	Chr1	0.626
	pMOL30/Rmet_6172/merT	K6V71_16140/K7A44_18390	mercuric ion transporter MerT		0.7103
	pMOL30/Rmet_6173/merP	K6V71_16145/K7A44_18385	mercury resistance system periplasmic binding protein MerP		0.6618

## Sheet: Table S6
Table S6. Core genes found in the NOV2.1 and OV2.1 chromids.
Protein	LOCUS TAG NOV2-1		LOCUS TAG OV2-1
	Chromosome 2 (chromid)	Chromosome 1	Chromosome 2 (chromid)	Chromosome 1
4-hydroxyphenylpyruvate dioxygenase (HPPD, catabolism of tyrosine)	K6V71_00800	Absent	K7A44_00860	Absent
sugar kinase (2-Keto-3-deoxygluconate kinase, KDGK)	K6V71_01465	Absent	K7A44_01525	Absent
amino acid deaminase (D-serine dehydratase)	K6V71_01470	Absent	K7A44_01530	Absent
MurR/RpiR family transcriptional regulator (cell wall recycling)	K6V71_01475	Absent	K7A44_01535	Absent
GntP family permease (gluconate uptake)	K6V71_01490	Absent	K7A44_01550	Absent
S-formylglutathione hydrolase (formaldehyde detoxification)	K6V71_01510	Absent	K7A44_01570	Absent
N-acylglucosamine 2-epimerase (AGE) family epimerase/isomerase (cell wall biosynthesis)	K6V71_01660	Absent	K7A44_01720	Absent
flagellar export chaperone FliS	K6V71_03190	Absent	K7A44_03250	Absent
flagellar motor switch protein FliG	K6V71_03220	Absent	K7A44_03285	Absent
outer membrane beta-barrel protein (OmpW family, adaptive response of the organism under stress conditions)	K6V71_04070	Absent	K7A44_04145	Absent
2Fe-2S iron-sulfur cluster binding domain-containing protein (aerobic respiration)	K6V71_04905	Absent	K7A44_04985	Absent
3-oxoacid CoA-transferase subunit A (breakdown of aromatic compunds)	K6V71_05345	Absent	K7A44_05425	Absent
CoA transferase subunit B (breakdown of aromatic compunds)	K6V71_05350	Absent	K7A44_05430	Absent
chemotaxis protein CheR (chemotaxis)	K6V71_05475	Absent	K7A44_05555	Absent
chemoreceptor glutamine deamidase CheD (chemotaxis)	K6V71_05480	Absent	K7A44_05560	Absent
flagellar type III secretion system protein FlhB	K6V71_05510	Absent	K7A44_05590	Absent
RNA polymerase sigma factor FliA	K6V71_05530	Absent	K7A44_05610	Absent
flagellar basal body rod protein FlgB	K6V71_05565	Absent	K7A44_05645	Absent
flagellar basal body rod protein FlgC	K6V71_05570	Absent	K7A44_05650	Absent
flagellar basal-body rod protein FlgF	K6V71_05585	Absent	K7A44_05665	Absent
flagellar basal-body rod protein FlgG	K6V71_05590	Absent	K7A44_05670	Absent
flagellar basal body L-ring protein FlgH	K6V71_0559	Absent	K7A44_05675	Absent
flagellar hook-associated protein FlgK	K6V71_05610	Absent	K7A44_05690	Absent
flagellar hook-associated protein FlgL	K6V71_05615	Absent	K7A44_05695	Absent
